# Supplementary material for: Nutritional Profile of Commercialized Plant-Based Meat: An Integrative Review with a Systematic Approach
Source: Foods. 2023 Jan 18;12(3):448. doi: 10.3390/foods12030448 (PMC9914738; doi:10.3390/foods12030448)
Supplement: Supplementary file 1 [file foods-12-00448-s001.zip]

Archive with 1 entries (1 files):
- foods-2114480-supplementary.pdf
